# Supplementary material for: Andrographolide Mitigates Inflammation and Reverses UVB-Induced Metabolic Reprogramming in HaCaT Cells
Source: Int J Mol Sci. 2025 Jul 6;26(13):6508. doi: 10.3390/ijms26136508 (PMC12249694; doi:10.3390/ijms26136508)
Supplement: Supplementary file 1 [file ijms-26-06508-s001.zip]

Archive with 2 entries (2 files):
- Function Biological (supplementary).xlsx
- Supplementary material.pdf
